# Supplementary material for: Bacillus coagulans alleviates hepatic injury caused by Klebsiella pneumoniae in rabbits
Source: PLoS One. 2025 Jan 10;20(1):e0317252. doi: 10.1371/journal.pone.0317252 (PMC11723646; doi:10.1371/journal.pone.0317252)
Supplement: S1 Table — (XLSX) [file pone.0317252.s001.xlsx]

## Sheet: Data
Group	MDA		T-SOD		GSH-PX		IL-10		IL-6		TNF-ɑ		IL-1β		Bax
	OD		OD		OD		OD		OD		OD		OD		OD
C1	0.4		0.1261		1.27408		1.0837		0.3691		0.177		0.7413		0.2091
C2	0.399		0.1268		1.27568		1.1186		0.3596		0.1441		0.7483		0.2129
C3	0.364		0.1906		1.12979		1.0476		0.3581		0.1935		0.7691		0.2079
C4	0.3888		0.1818		1.2361		1.0253		0.3554		0.1869		0.8282		0.2025
C5	0.3625		0.1907		1.1506		1.0715		0.3582		0.184073		0.7793		0.2004
KP1	0.522		0.21192		1.0716		0.8867		0.3908		0.2394		0.9993		0.3388
KP2	0.5221		0.2145		1.0682		0.8633		0.3903		0.2248		1.0647		0.3281
KP3	0.486		0.2184		1.01		0.71		0.3861		0.237		1.0103		0.2786
KP4	0.4153		0.1838		0.8093		0.7699		0.3982		0.2147		1.0245		0.3485
KP5	0.4501		0.2276		0.8989		0.8001		0.39256		0.229821		1.0575		0.3514
BC-L1	0.523		0.19001		1.2605		0.9001		0.3845		0.2125		0.9212		0.2936
BC-L2	0.416301		0.2091		1.0311		0.8282		0.3844		0.2072		0.9861		0.2714
BC-L3	0.4098		0.2143		0.9922		0.8942		0.3791		0.2088		1.0128		0.2638
BC-L4	0.4923		0.1918		1.2759		0.8247		0.3816		0.2114		0.968		0.301
BC-L5	0.4102		0.21501		1.034		0.828753		0.380745		0.212107		0.9286		0.305
BC-M1	0.391		0.1374		1.1001		1.008		0.3637		0.1869		0.7506		0.2186
BC-M2	0.515		0.1491		1.2275		0.989		0.3683		0.1805		0.7425		0.2478
BC-M3	0.4006		0.1325		1.187		1.1123		0.3722		0.1603		0.8244		0.2487
BC-M4	0.4063		0.183		1.2556		1.0942		0.3616		0.1889		0.778		0.2586
BC-M5	0.3983		0.13656		1.1452		0.9183		0.361198		0.1858		0.8121		0.2565
BC-H1	0.445		0.1948		1.0923		0.9362		0.3857		0.2032		0.9802		0.2584
BC-H2	0.51999		0.131501		1.1435		0.9637		0.3835		0.2004		1.0006		0.2397
BC-H3	0.475		0.13693		1.1961		0.8924		0.3806		0.2318		0.9159		0.214
BC-H4	0.4711		0.1405		1.14571		0.8682		0.3891		0.2159		0.9396		0.2681
BC-H5	0.4663		0.138		1.19601		0.882169		0.382752		0.220745		0.9244		0.2726
Note: C: control group; KP: Klebsiella pneumoniae; BC-L: low dose group of Bacillus coagulans; BC-M: medium dose group of Bacillus coagulans; BC-H: high dose group of Bacillus coagulans; 1,2,3,4,5 are the numbers of rabbits in each group
