# Supplementary material for: Bacillus coagulans alleviates hepatic injury caused by Klebsiella pneumoniae in rabbits
Source: PLoS One. 2025 Jan 10;20(1):e0317252. doi: 10.1371/journal.pone.0317252 (PMC11723646; doi:10.1371/journal.pone.0317252)
Supplement: S2 Table — (XLSX) [file pone.0317252.s002.xlsx]

## Sheet: Sheet1
		Table 1. Summary of full text abbreviations
		Full name	Abbreviation	Full name	Abbreviation
		Klebsiella pneumoniae	KP	B-cell lymphoma-2	Bcl-2
		Bacillus coagulans	BC	Bcl-2-associated X protein	Bax
		Glutathione peroxidase	GSH-Px	Hematoxylin-eosin	H&E
		Total Superoxide Dismutase	T-SOD	Van Gieson	VG
		Malondialdehyde	MDA	Enzyme-Linked Immunosorbent Assay	ELISA
		Interleukin-10	IL-10	Lipopolysaccharide	LPS
		Interleukin-1β	IL-1β	Reactive Oxygen Species	ROS
		Interleukin-6	IL-6	Cytochrome C	Cyto-C
		Factor-α	TNF-α	Enterotoxigenic Escherichia coli	ETEC
		Statistical Package for the Social Sciences	SPSS	Analysis of variance	ANOVA
